# Supplementary material for: Development and Application of an LC-MS/MS Method for Simultaneous Quantification of Azathioprine and Its Metabolites: Pharmacokinetic and Microbial Metabolism Study of a Colon-Targeted Nanoparticle
Source: Pharmaceuticals (Basel). 2025 Dec 26;19(1):58. doi: 10.3390/ph19010058 (PMC12845070; doi:10.3390/ph19010058)
Supplement: Supplementary file 1 [file pharmaceuticals-19-00058-s001.zip]

Archive with 1 entries (1 files):
- pharmaceuticals-4038743-supplementary.pdf
